# Supplementary material for: Thyroid Hormone Transporters MCT8 and OATP1C1 Are Expressed in Pyramidal Neurons and Interneurons in the Adult Motor Cortex of Human and Macaque Brain
Source: Int J Mol Sci. 2023 Feb 6;24(4):3207. doi: 10.3390/ijms24043207 (PMC9965431; doi:10.3390/ijms24043207)
Supplement: Supplementary file 1 [file ijms-24-03207-s001.zip]

Archive with 3 entries (2 files):
- ijms-2057397-supplementary/
- ijms-2057397-supplementary/Video S1.mp4
- ijms-2057397-supplementary/Wang et al. Supplementary Figures and Tables-Final_03022023-2.pdf
